# Supplementary material for: The Effects of Climate Change on the Distribution Pattern of Species Richness of Endemic Wetland Plants in the Qinghai-Tibet Plateau
Source: Plants (Basel). 2024 Jul 9;13(14):1886. doi: 10.3390/plants13141886 (PMC11281189; doi:10.3390/plants13141886)
Supplement: Supplementary file 1 [file plants-13-01886-s001.zip]

Archive with 3 entries (3 files):
- Table S1. The main specimens_flora_monographs and online databases about wetland plants in the Qinghai-Tibet Plateau.xlsx
- Table S2. Species with more than 50% area reduction in 2050 and 2070.xlsx
- Table S3. Species with more than 50% increase in area in 2050 and 2070.xlsx
