# Supplementary material for: The Effects of Climate Change on the Distribution Pattern of Species Richness of Endemic Wetland Plants in the Qinghai-Tibet Plateau
Source: Plants (Basel). 2024 Jul 9;13(14):1886. doi: 10.3390/plants13141886 (PMC11281189; doi:10.3390/plants13141886)
Supplement: Supplementary file 1 [file plants-13-01886-s001.zip › Table S2. Species with more than 50% area reduction in 2050 and 2070.xlsx]

## Sheet: Sheet1
Family	Genus	species
Apiaceae	Chamaesium	Chamaesium paradoxum
Apiaceae	Cyclorhiza	Cyclorhiza waltonii
Apiaceae	Ligusticum	Ligusticum pteridophyllum
Apiaceae	Ligusticum	Ligusticum sikiangense
Apiaceae	Pimpinella	Pimpinella silvatica
Apiaceae	Pleurospermum	Pleurospermum aromaticum
Apiaceae	Sium	Sium frigidum
Apiaceae	Tongoloa	Tongoloa tenuifolia
Asteraceae	Artemisia	Artemisia tangutica
Asteraceae	Aster	Aster dolichopodus
Asteraceae	Cremanthodium	Cremanthodium stenoglossum
Asteraceae	Leontopodium	Leontopodium artemisiifolium
Asteraceae	Leontopodium	Leontopodium franchetii
Asteraceae	Leontopodium	Leontopodium stoloniferum
Asteraceae	Ligularia	Ligularia cymbulifera
Asteraceae	Ligularia	Ligularia dictyoneura
Asteraceae	Ligularia	Ligularia ghatsukupa
Asteraceae	Ligularia	Ligularia microcardia
Asteraceae	Ligularia	Ligularia tongolensis
Asteraceae	Ligularia	Ligularia vellerea
Asteraceae	Saussurea	Saussurea thoroldii
Balsaminaceae	Impatiens	Impatiens delavayi
Balsaminaceae	Impatiens	Impatiens desmantha
Balsaminaceae	Impatiens	Impatiens fragicolor
Balsaminaceae	Impatiens	Impatiens infirma
Balsaminaceae	Impatiens	Impatiens margaritifera
Balsaminaceae	Impatiens	Impatiens nubigena
Balsaminaceae	Impatiens	Impatiens vittata
Balsaminaceae	Impatiens	Impatiens soulieana
Berberidaceae	Berberis	Berberis concolor
Berberidaceae	Berberis	Berberis racemulosa
Berberidaceae	Berberis	Berberis vernae
Boraginaceae	Microula	Microula floribunda
Boraginaceae	Trigonotis	Trigonotis rockii
Brassicaceae	Cardamine	Cardamine franchetiana
Brassicaceae	Cardamine	Cardamine microzyga
Brassicaceae	Cardamine	Cardamine rockii
Brassicaceae	Dilophia	Dilophia ebracteata
Brassicaceae	Draba	Draba involucrata
Caryophyllaceae	Arenaria	Arenaria forrestii
Caryophyllaceae	Pseudostellaria	Pseudostellaria tibetica
Celastraceae	Parnassia	Parnassia cacuminum
Crassulaceae	Rhodiola	Rhodiola alterna
Cyperaceae	Carex	Carex przewalskii
Ericaceae	Rhododendron	Rhododendron chamaethomsonii
Ericaceae	Rhododendron	Rhododendron nitidulum
Fabaceae	Astragalus	Astragalus muliensis
Gentianaceae	Gentiana	Gentiana flexicaulis
Gentianaceae	Gentiana	Gentiana ludingensis
Gentianaceae	Gentiana	Gentiana aristata
Gentianaceae	Gentiana	Gentiana purdomii
Gentianaceae	Lomatogonium	Lomatogonium longifolium
Gentianaceae	Swertia	Swertia franchetiana
Gentianaceae	Swertia	Swertia przewalskii
Iridaceae	Iris	Iris delavayi
Iridaceae	Iris	Iris subdichotoma
Lamiaceae	Phlomoides	Phlomoides atropurpurea
Lamiaceae	Phlomoides	Phlomoides tibetica
Liliaceae	Fritillaria	Fritillaria sichuanica
Onagraceae	Epilobium	Epilobium kingdonii
Orobanchaceae	Pedicularis	Pedicularis glabrescens
Orobanchaceae	Pedicularis	Pedicularis gyrorhyncha
Orobanchaceae	Pedicularis	Pedicularis latirostris
Orobanchaceae	Pedicularis	Pedicularis longistipitata
Orobanchaceae	Pedicularis	Pedicularis rhynchotricha
Orobanchaceae	Pedicularis	Pedicularis sphaerantha
Orobanchaceae	Pedicularis	Pedicularis superba
Papaveraceae	Corydalis	Corydalis ellipticarpa
Papaveraceae	Corydalis	Corydalis hamata
Plantaginaceae	Veronica	Veronica chayuensis
Polygonaceae	Polygonum	Polygonum fertile
Primulaceae	Lysimachia	Lysimachia pumila
Primulaceae	Primula	Primula chungensis
Primulaceae	Primula	Primula deflexa
Primulaceae	Primula	Primula florindae
Primulaceae	Primula	Primula heucherifolia
Primulaceae	Primula	Primula russeola
Primulaceae	Primula	Primula vialii
Primulaceae	Primula	Primula anisodora
Primulaceae	Primula	Primula bathangensis
Primulaceae	Primula	Primula septemloba
Primulaceae	Primula	Primula tangutica
Rosaceae	Potentilla	Potentilla lancinata
Rosaceae	Rubus	Rubus trijugus
Salicaceae	Salix	Salix divergentistyla
Salicaceae	Salix	Salix paratetradenia
Salicaceae	Salix	Salix phanera
Salicaceae	Salix	Salix pseudospissa
Salicaceae	Salix	Salix sclerophylloides
Salicaceae	Salix	Salix sphaeronymphe
Salicaceae	Salix	Salix driophila
Saxifragaceae	Saxifraga	Saxifraga diapensia
Saxifragaceae	Saxifraga	Saxifraga oresbia
