# Supplementary material for: The Effects of Climate Change on the Distribution Pattern of Species Richness of Endemic Wetland Plants in the Qinghai-Tibet Plateau
Source: Plants (Basel). 2024 Jul 9;13(14):1886. doi: 10.3390/plants13141886 (PMC11281189; doi:10.3390/plants13141886)
Supplement: Supplementary file 1 [file plants-13-01886-s001.zip › Table S3. Species with more than 50% increase in area in 2050 and 2070.xlsx]

## Sheet: Sheet1
Family	Genus	species
Apiaceae	Pleurospermum	Pleurospermum linearilobum
Apiaceae	Tongoloa	Tongoloa elata
Asteraceae	Cremanthodium	Cremanthodium daochengense
Asteraceae	Leontopodium	Leontopodium ochroleucum
Asteraceae	Ligularia	Ligularia liatroides
Balsaminaceae	Impatiens	Impatiens soulieana
Boraginaceae	Microula	Microula floribunda
Caryophyllaceae	Pseudostellaria	Pseudostellaria tibetica
Cyperaceae	Carex	Carex muliensis
Ericaceae	Rhododendron	Rhododendron galactinum
Ericaceae	Rhododendron	Rhododendron hippophaeoides
Fabaceae	Astragalus	Astragalus chilienshanensis
Juncaceae	Juncus	Juncus giganteus
Orobanchaceae	Pedicularis	Pedicularis souliei
Orobanchaceae	Pedicularis	Pedicularis rhynchotricha
Primulaceae	Primula	Primula latisecta
Primulaceae	Primula	Primula heucherifolia
Ranunculaceae	Oxygraphis	Oxygraphis tenuifolia
Rosaceae	Potentilla	Potentilla plumosa
